# Supplementary material for: Tick–host associations across contrasting habitats in tropical Peninsular Malaysia
Source: Parasit Vectors. 2026 Jan 31;19:99. doi: 10.1186/s13071-026-07260-0 (PMC12947512; doi:10.1186/s13071-026-07260-0)
Supplement: Supplementary file 1 — Additional file 1: Table S1. Tick species composition and abundance per host individual, with associated sampling metadata (date, location, GPS, region, and habitat). [file 13071_2026_7260_MOESM1_ESM.xlsx]

## Sheet: Table S1
Table S1. Tick species composition and abundance per host individual, with associated sampling metadata (date, location, GPS, region, and habitat).
Date	Location	GPS	Region	Habitat	Host	Host species	Host ID	Total tick species	Total tick individual	Amblyomma cordiferum	Amblyomma helvolum	Amblyomma testudinarium	Amblyomma varanense	Dermacentor auratus	Dermacentor compactus	Dermacentor steini	Haemaphysalis sp.	Haemaphysalis semermis	Haemaphysalis bispinosa	Haemaphysalis hystricis	Haemaphysalis papuana	Haemaphysalis nadchatrami	Haemaphysalis wellingtoni	Ixodes granulatus	Rhipicephalus microplus
2023-11-04	Kepala Batas	N5.72388, E100.45484	Northern	Rural	Cow	Bos indicus	KDA-BT1	1	9	0	0	0	0	0	0	0	0	0	0	0	0	0	0	0	9
2023-11-04	Kepala Batas	N5.72388, E100.45484	Northern	Rural	Cow	Bos indicus	KDA-BT2	1	7	0	0	0	0	0	0	0	0	0	0	0	0	0	0	0	7
2023-11-04	Kepala Batas	N5.72388, E100.45484	Northern	Rural	Cow	Bos indicus	KDA-BT3	1	2	0	0	0	0	0	0	0	0	0	0	0	0	0	0	0	2
2023-11-04	Kepala Batas	N5.72388, E100.45484	Northern	Rural	Cow	Bos indicus	KDA-BT4	1	3	0	0	0	0	0	0	0	0	0	0	0	0	0	0	0	3
2023-11-04	Kepala Batas	N5.72388, E100.45484	Northern	Rural	Cow	Bos indicus	KDA-BT5	1	1	0	0	0	0	0	0	0	0	0	0	0	0	0	0	0	1
2023-11-04	Kepala Batas	N5.72388, E100.45484	Northern	Rural	Cow	Bos indicus	KDA-BT6	1	1	0	0	0	0	0	0	0	0	0	0	0	0	0	0	0	1
2022-06-08	Ulu Gombak FSC	N3.32443, E101.75296	Central	Natural forest	Dog	Canis lupus familiaris	UG-D01	1	1	0	0	0	0	0	0	0	0	0	0	1	0	0	0	0	0
2022-09-20	Behrang	N3.77643, E101.44800	Northern	Natural forest	Passerines	Copsychus malabaricus	BH-B34	1	1	0	0	0	0	0	0	0	0	1	0	0	0	0	0	0	0
2022-10-13	Redang Island	N5.77889, E103.00692	Eastern	Natural forest (Island)	Shrew	Crocidura malayana	RI-R61	1	30	0	0	0	0	0	0	0	0	0	0	0	0	0	0	30	0
2022-06-21	UM Kota Tinggi	N2.01202, E103.86734	Southern	Oil Palm Plantation	Junglefowl	Gallus gallus	KTP-CH01	1	9	0	0	0	0	0	0	0	0	0	0	0	0	0	9	0	0
2022-06-21	UM Kota Tinggi	N2.01202, E103.86734	Southern	Oil Palm Plantation	Junglefowl	Gallus gallus	KTP-CH02	1	31	0	0	0	0	0	0	0	0	0	0	0	0	0	31	0	0
2022-06-21	UM Kota Tinggi	N2.01202, E103.86734	Southern	Oil Palm Plantation	Junglefowl	Gallus gallus	KTP-CH03	1	8	0	0	0	0	0	0	0	0	0	0	0	0	0	8	0	0
2022-08-03	UM Kota Tinggi	N2.01202, E103.86734	Southern	Oil Palm Plantation	Junglefowl	Gallus gallus	KTP-CH10	1	185	0	0	0	0	0	0	0	0	0	0	0	0	0	185	0	0
2022-08-06	UM Kota Tinggi	N2.01202, E103.86734	Southern	Oil Palm Plantation	Junglefowl	Gallus gallus	KTP-CH11	1	41	0	0	0	0	0	0	0	0	0	0	0	0	0	41	0	0
2022-08-06	UM Kota Tinggi	N2.01202, E103.86734	Southern	Oil Palm Plantation	Junglefowl	Gallus gallus	KTP-CH12	1	52	0	0	0	0	0	0	0	0	0	0	0	0	0	52	0	0
2022-06-23	UM Kota Tinggi	N1.98021, E103.87455	Southern	Oil Palm Plantation	Junglefowl	Gallus gallus	KTP-CH04	1	24	0	0	0	0	0	0	0	0	0	0	0	0	0	24	0	0
2022-06-23	UM Kota Tinggi	N1.98021, E103.87455	Southern	Oil Palm Plantation	Junglefowl	Gallus gallus	KTP-CH05	1	43	0	0	0	0	0	0	0	0	0	0	0	0	0	43	0	0
2022-06-23	UM Kota Tinggi	N1.98021, E103.87455	Southern	Oil Palm Plantation	Junglefowl	Gallus gallus	KTP-CH06	1	5	0	0	0	0	0	0	0	0	0	0	0	0	0	5	0	0
2022-06-23	UM Kota Tinggi	N1.98021, E103.87455	Southern	Oil Palm Plantation	Junglefowl	Gallus gallus	KTP-CH07	1	18	0	0	0	0	0	0	0	0	0	0	0	0	0	18	0	0
2022-06-23	UM Kota Tinggi	N1.98021, E103.87455	Southern	Oil Palm Plantation	Junglefowl	Gallus gallus	KTP-CH08	1	32	0	0	0	0	0	0	0	0	0	0	0	0	0	32	0	0
2022-06-23	UM Kota Tinggi	N1.98021, E103.87455	Southern	Oil Palm Plantation	Junglefowl	Gallus gallus	KTP-CH09	1	3	0	0	0	0	0	0	0	0	0	0	0	0	0	3	0	0
2022-08-19	Pasir Raja	N4.53351, E102.95577	Eastern	Natural forest	Junglefowl	Gallus gallus	PR-JG01	1	1	0	0	0	0	0	0	0	0	1	0	0	0	0	0	0	0
2022-08-20	Pasir Raja	N4.53351, E102.95577	Eastern	Natural forest	Junglefowl	Gallus gallus	PR-JG02	2	12	1	0	0	0	0	0	0	0	0	0	0	0	0	11	0	0
2022-08-20	Pasir Raja	N4.53351, E102.95577	Eastern	Natural forest	Junglefowl	Gallus gallus	PR-JG03	2	21	0	0	0	0	0	0	0	0	17	0	0	0	0	4	0	0
2023-07-07	UM Kota Tinggi	N2.01202, E103.86734	Southern	Oil Palm Plantation	Chicken	Gallus gallus domesticus	KTP-CH25	1	6	0	0	0	0	0	0	0	0	0	0	0	0	0	6	0	0
2022-08-08	UM Kota Tinggi	N1.98021, E103.87455	Southern	Oil Palm Plantation	Chicken	Gallus gallus domesticus	KTP-CH13	1	5	0	0	0	0	0	0	0	0	0	0	0	0	0	5	0	0
2022-08-08	UM Kota Tinggi	N1.98021, E103.87455	Southern	Oil Palm Plantation	Chicken	Gallus gallus domesticus	KTP-CH14	1	4	0	0	0	0	0	0	0	0	0	0	0	0	0	4	0	0
2022-08-08	UM Kota Tinggi	N1.98021, E103.87455	Southern	Oil Palm Plantation	Chicken	Gallus gallus domesticus	KTP-CH15	1	10	0	0	0	0	0	0	0	0	0	0	0	0	0	10	0	0
2022-08-08	UM Kota Tinggi	N1.98021, E103.87455	Southern	Oil Palm Plantation	Chicken	Gallus gallus domesticus	KTP-CH16	1	3	0	0	0	0	0	0	0	0	0	0	0	0	0	3	0	0
2022-08-08	UM Kota Tinggi	N1.98021, E103.87455	Southern	Oil Palm Plantation	Chicken	Gallus gallus domesticus	KTP-CH17	1	7	0	0	0	0	0	0	0	0	0	0	0	0	0	7	0	0
2022-08-08	UM Kota Tinggi	N1.98021, E103.87455	Southern	Oil Palm Plantation	Chicken	Gallus gallus domesticus	KTP-CH19	1	3	0	0	0	0	0	0	0	0	0	0	0	0	0	3	0	0
2023-07-08	UM Kota Tinggi	N1.98021, E103.87455	Southern	Oil Palm Plantation	Chicken	Gallus gallus domesticus	KTP-CH30	1	6	0	0	0	0	0	0	0	0	0	0	0	0	0	6	0	0
2023-07-08	UM Kota Tinggi	N1.98021, E103.87455	Southern	Oil Palm Plantation	Chicken	Gallus gallus domesticus	KTP-CH32	1	2	0	0	0	0	0	0	0	0	0	0	0	0	0	2	0	0
2023-07-08	UM Kota Tinggi	N1.98021, E103.87455	Southern	Oil Palm Plantation	Chicken	Gallus gallus domesticus	KTP-CH34	1	5	0	0	0	0	0	0	0	0	0	0	0	0	0	5	0	0
2023-07-08	UM Kota Tinggi	N1.98021, E103.87455	Southern	Oil Palm Plantation	Chicken	Gallus gallus domesticus	KTP-CH35	1	2	0	0	0	0	0	0	0	0	0	0	0	0	0	2	0	0
2023-07-08	UM Kota Tinggi	N1.98021, E103.87455	Southern	Oil Palm Plantation	Chicken	Gallus gallus domesticus	KTP-CH36	1	2	0	0	0	0	0	0	0	0	0	0	0	0	0	2	0	0
2023-07-08	UM Kota Tinggi	N1.98021, E103.87455	Southern	Oil Palm Plantation	Chicken	Gallus gallus domesticus	KTP-CH37	1	3	0	0	0	0	0	0	0	0	0	0	0	0	0	3	0	0
2023-07-08	UM Kota Tinggi	N1.98021, E103.87455	Southern	Oil Palm Plantation	Chicken	Gallus gallus domesticus	KTP-CH38	1	2	0	0	0	0	0	0	0	0	0	0	0	0	0	2	0	0
2023-10-28	Tanah Merah	N5.75341, E101.97741	Eastern	Rural	Chicken	Gallus gallus domesticus	KDN-CH09	1	10	0	0	0	0	0	0	0	0	0	0	0	0	0	10	0	0
2023-10-28	Tanah Merah	N5.75341, E101.97741	Eastern	Rural	Chicken	Gallus gallus domesticus	KDN-CH10	1	7	0	0	0	0	0	0	0	0	0	0	0	0	0	7	0	0
2023-10-28	Tanah Merah	N5.75341, E101.97741	Eastern	Rural	Chicken	Gallus gallus domesticus	KDN-CH11	1	7	0	0	0	0	0	0	0	0	0	0	0	0	0	7	0	0
2023-10-28	Tanah Merah	N5.75341, E101.97741	Eastern	Rural	Chicken	Gallus gallus domesticus	KDN-CH12	1	10	0	0	0	0	0	0	0	0	0	0	0	0	0	10	0	0
2023-10-28	Tanah Merah	N5.75341, E101.97741	Eastern	Rural	Chicken	Gallus gallus domesticus	KDN-CH13	1	12	0	0	0	0	0	0	0	0	0	0	0	0	0	12	0	0
2023-10-28	Tanah Merah	N5.75341, E101.97741	Eastern	Rural	Chicken	Gallus gallus domesticus	KDN-CH14	1	11	0	0	0	0	0	0	0	0	0	0	0	0	0	11	0	0
2023-10-28	Tanah Merah	N5.75341, E101.97741	Eastern	Rural	Chicken	Gallus gallus domesticus	KDN-CH15	1	6	0	0	0	0	0	0	0	0	0	0	0	0	0	6	0	0
2023-10-29	Tanah Merah	N5.75341, E101.97741	Eastern	Rural	Chicken	Gallus gallus domesticus	KDN-CH16	1	5	0	0	0	0	0	0	0	0	0	0	0	0	0	5	0	0
2023-10-29	Tanah Merah	N5.75341, E101.97741	Eastern	Rural	Chicken	Gallus gallus domesticus	KDN-CH17	1	3	0	0	0	0	0	0	0	0	0	0	0	0	0	3	0	0
2023-10-29	Tanah Merah	N5.75341, E101.97741	Eastern	Rural	Chicken	Gallus gallus domesticus	KDN-CH18	1	4	0	0	0	0	0	0	0	0	0	0	0	0	0	4	0	0
2023-10-29	Tanah Merah	N5.75341, E101.97741	Eastern	Rural	Chicken	Gallus gallus domesticus	KDN-CH19	1	2	0	0	0	0	0	0	0	0	0	0	0	0	0	2	0	0
2023-09-25	Teluk Intan	N4.10010, E101.08821	Northern	Rural	Chicken	Gallus gallus domesticus	KTU-CH01	1	2	0	0	0	0	0	0	0	0	0	0	0	0	0	2	0	0
2023-09-25	Teluk Intan	N4.10010, E101.08821	Northern	Rural	Chicken	Gallus gallus domesticus	KTU-CH02	1	12	0	0	0	0	0	0	0	0	0	0	0	0	0	12	0	0
2023-09-25	Teluk Intan	N4.10010, E101.08821	Northern	Rural	Chicken	Gallus gallus domesticus	KTU-CH04	1	12	0	0	0	0	0	0	0	0	0	0	0	0	0	12	0	0
2023-09-25	Teluk Intan	N4.10010, E101.08821	Northern	Rural	Chicken	Gallus gallus domesticus	KTU-CH06	1	6	0	0	0	0	0	0	0	0	0	0	0	0	0	6	0	0
2023-09-26	Teluk Intan	N4.10010, E101.08821	Northern	Rural	Chicken	Gallus gallus domesticus	KTU-CH07	1	2	0	0	0	0	0	0	0	0	0	0	0	0	0	2	0	0
2023-09-26	Teluk Intan	N4.10010, E101.08821	Northern	Rural	Chicken	Gallus gallus domesticus	KTU-CH08	1	20	0	0	0	0	0	0	0	0	0	0	0	0	0	20	0	0
2023-09-26	Teluk Intan	N4.10010, E101.08821	Northern	Rural	Chicken	Gallus gallus domesticus	KTU-CH09	1	14	0	0	0	0	0	0	0	0	0	0	0	0	0	14	0	0
2023-09-26	Teluk Intan	N4.10010, E101.08821	Northern	Rural	Chicken	Gallus gallus domesticus	KTU-CH10	1	22	0	0	0	0	0	0	0	0	0	0	0	0	0	22	0	0
2023-09-26	Teluk Intan	N4.10010, E101.08821	Northern	Rural	Chicken	Gallus gallus domesticus	KTU-CH11	1	1	0	0	0	0	0	0	0	0	0	0	0	0	0	1	0	0
2023-09-26	Teluk Intan	N4.10010, E101.08821	Northern	Rural	Chicken	Gallus gallus domesticus	KTU-CH12	1	20	0	0	0	0	0	0	0	0	0	0	0	0	0	20	0	0
2023-09-26	Teluk Intan	N4.10010, E101.08821	Northern	Rural	Chicken	Gallus gallus domesticus	KTU-CH13	1	5	0	0	0	0	0	0	0	0	0	0	0	0	0	5	0	0
2023-09-26	Teluk Intan	N4.10010, E101.08821	Northern	Rural	Chicken	Gallus gallus domesticus	KTU-CH14	1	1	0	0	0	0	0	0	0	0	0	0	0	0	0	1	0	0
2023-09-26	Teluk Intan	N4.10010, E101.08821	Northern	Rural	Chicken	Gallus gallus domesticus	KTU-CH15	1	6	0	0	0	0	0	0	0	0	0	0	0	0	0	6	0	0
2023-09-26	Teluk Intan	N4.10010, E101.08821	Northern	Rural	Chicken	Gallus gallus domesticus	KTU-CH16	1	19	0	0	0	0	0	0	0	0	0	0	0	0	0	19	0	0
2023-09-26	Teluk Intan	N4.10010, E101.08821	Northern	Rural	Chicken	Gallus gallus domesticus	KTU-CH17	1	6	0	0	0	0	0	0	0	0	0	0	0	0	0	6	0	0
2023-09-26	Teluk Intan	N4.10010, E101.08821	Northern	Rural	Chicken	Gallus gallus domesticus	KTU-CH18	1	11	0	0	0	0	0	0	0	0	0	0	0	0	0	11	0	0
2023-09-26	Teluk Intan	N4.10010, E101.08821	Northern	Rural	Chicken	Gallus gallus domesticus	KTU-CH19	1	3	0	0	0	0	0	0	0	0	0	0	0	0	0	3	0	0
2023-09-26	Teluk Intan	N4.10010, E101.08821	Northern	Rural	Chicken	Gallus gallus domesticus	KTU-CH20	1	2	0	0	0	0	0	0	0	0	0	0	0	0	0	2	0	0
2023-08-28	Temerloh	N3.52972, E102.55388	Eastern	Rural	Chicken	Gallus gallus domesticus	TMR-CH01	1	1	0	0	0	0	0	0	0	0	0	0	0	0	0	1	0	0
2023-08-28	Temerloh	N3.52972, E102.55388	Eastern	Rural	Chicken	Gallus gallus domesticus	TMR-CH02	1	5	0	0	0	0	0	0	0	0	0	0	0	0	0	5	0	0
2023-08-28	Temerloh	N3.52972, E102.55388	Eastern	Rural	Chicken	Gallus gallus domesticus	TMR-CH03	1	10	0	0	0	0	0	0	0	0	0	0	0	0	0	10	0	0
2023-08-28	Temerloh	N3.52972, E102.55388	Eastern	Rural	Chicken	Gallus gallus domesticus	TMR-CH04	1	3	0	0	0	0	0	0	0	0	0	0	0	0	0	3	0	0
2023-08-28	Temerloh	N3.52972, E102.55388	Eastern	Rural	Chicken	Gallus gallus domesticus	TMR-CH05	1	4	0	0	0	0	0	0	0	0	0	0	0	0	0	4	0	0
2023-08-28	Temerloh	N3.52972, E102.55388	Eastern	Rural	Chicken	Gallus gallus domesticus	TMR-CH06	1	38	0	0	0	0	0	0	0	0	0	0	0	0	0	38	0	0
2022-09-22	Behrang	N3.77643, E101.44800	Northern	Natural forest	Lizard	Gonocephalus bellii	BH-L01	1	1	0	0	0	0	0	0	1	0	0	0	0	0	0	0	0	0
2023-05-10	Tioman Island	N2.82236, E104.16556	Eastern	Natural forest (Island)	Rodent	Lariscus insignis	TI-R05	1	1	0	0	0	0	0	0	0	0	0	0	0	0	0	0	1	0
2022-09-20	Behrang	N3.77643, E101.44800	Northern	Natural forest	Rodent	Leopoldamys vociferans	HSB-R06	2	3	2	0	0	0	0	0	0	0	0	0	1	0	0	0	0	0
2022-08-20	Pasir Raja	N4.53351, E102.95577	Eastern	Natural forest	Rodent	Leopoldamys vociferans	PR-R11	3	13	7	0	0	0	0	0	0	0	0	0	4	0	0	0	2	0
2022-08-20	Pasir Raja	N4.53351, E102.95577	Eastern	Natural forest	Rodent	Leopoldamys vociferans	PR-R12	2	5	4	0	0	0	0	0	0	0	0	0	1	0	0	0	0	0
2022-08-20	Pasir Raja	N4.53351, E102.95577	Eastern	Natural forest	Rodent	Leopoldamys vociferans	PR-R13	2	12	6	0	0	0	0	0	0	0	0	0	6	0	0	0	0	0
2022-08-21	Pasir Raja	N4.53351, E102.95577	Eastern	Natural forest	Rodent	Leopoldamys vociferans	PR-R19	3	27	24	0	0	0	0	0	0	0	0	0	2	0	0	0	1	0
2022-08-22	Pasir Raja	N4.53351, E102.95577	Eastern	Natural forest	Rodent	Leopoldamys vociferans	PR-R25	3	10	4	0	0	0	0	0	0	0	0	0	5	0	0	0	1	0
2022-08-22	Pasir Raja	N4.53351, E102.95577	Eastern	Natural forest	Rodent	Leopoldamys vociferans	PR-R27	4	61	35	0	0	0	0	0	0	0	0	0	23	0	0	2	1	0
2022-08-22	Pasir Raja	N4.53351, E102.95577	Eastern	Natural forest	Rodent	Leopoldamys vociferans	PR-R28	2	9	5	0	0	0	0	0	0	0	0	0	4	0	0	0	0	0
2022-08-24	Pasir Raja	N4.53351, E102.95577	Eastern	Natural forest	Rodent	Leopoldamys vociferans	PR-R41	2	7	4	0	0	0	0	0	0	0	0	0	0	0	0	3	0	0
2022-08-24	Pasir Raja	N4.53351, E102.95577	Eastern	Natural forest	Rodent	Leopoldamys vociferans	PR-R42	1	2	2	0	0	0	0	0	0	0	0	0	0	0	0	0	0	0
2023-05-10	Tioman Island	N2.82236, E104.16556	Eastern	Natural forest (Island)	Rodent	Leopoldamys vociferans	TI-R37	1	1	1	0	0	0	0	0	0	0	0	0	0	0	0	0	0	0
2023-05-10	Tioman Island	N2.82236, E104.16556	Eastern	Natural forest (Island)	Rodent	Leopoldamys vociferans	TI-R38	1	3	0	0	0	0	0	0	0	0	0	0	3	0	0	0	0	0
2023-05-10	Tioman Island	N2.82236, E104.16556	Eastern	Natural forest (Island)	Rodent	Leopoldamys vociferans	TI-R40	1	1	0	0	0	0	0	0	0	0	0	0	1	0	0	0	0	0
2023-05-10	Tioman Island	N2.82236, E104.16556	Eastern	Natural forest (Island)	Rodent	Leopoldamys vociferans	TI-R41	3	10	1	0	0	0	0	0	0	0	0	0	4	0	0	0	5	0
2023-05-10	Tioman Island	N2.82236, E104.16556	Eastern	Natural forest (Island)	Rodent	Leopoldamys vociferans	TI-R43	1	1	0	0	0	0	0	0	0	0	0	0	0	0	0	0	1	0
2023-05-10	Tioman Island	N2.82236, E104.16556	Eastern	Natural forest (Island)	Rodent	Leopoldamys vociferans	TI-R44	1	3	0	0	0	0	0	0	0	0	0	0	0	0	0	0	3	0
2023-05-10	Tioman Island	N2.82236, E104.16556	Eastern	Natural forest (Island)	Rodent	Leopoldamys vociferans	TI-R45	2	3	1	0	0	0	0	0	0	0	0	0	0	0	0	1	1	0
2023-05-10	Tioman Island	N2.82236, E104.16556	Eastern	Natural forest (Island)	Rodent	Leopoldamys vociferans	TI-R49	1	2	0	0	0	0	0	0	0	0	0	0	0	0	0	0	2	0
2023-05-10	Tioman Island	N2.82236, E104.16556	Eastern	Natural forest (Island)	Rodent	Leopoldamys vociferans	TI-R50	1	1	0	0	0	0	0	0	0	0	0	0	0	0	0	0	1	0
2023-05-10	Tioman Island	N2.82236, E104.16556	Eastern	Natural forest (Island)	Rodent	Leopoldamys vociferans	TI-R52	1	1	0	0	0	0	0	0	0	0	0	0	1	0	0	0	0	0
2023-05-10	Tioman Island	N2.82236, E104.16556	Eastern	Natural forest (Island)	Rodent	Leopoldamys vociferans	TI-R54	1	1	0	0	0	0	0	0	0	0	0	0	0	0	0	0	1	0
2023-05-10	Tioman Island	N2.82236, E104.16556	Eastern	Natural forest (Island)	Rodent	Leopoldamys vociferans	TI-R55	1	13	0	0	0	0	0	0	0	0	0	0	0	0	0	0	13	0
2023-05-10	Tioman Island	N2.82236, E104.16556	Eastern	Natural forest (Island)	Rodent	Leopoldamys vociferans	TI-R56	1	1	0	0	0	0	0	0	0	0	0	0	0	0	0	0	1	0
2023-05-10	Tioman Island	N2.82236, E104.16556	Eastern	Natural forest (Island)	Rodent	Leopoldamys vociferans	TI-R57	1	13	0	0	0	0	0	0	0	0	0	0	0	0	0	0	13	0
2023-05-11	Tioman Island	N2.82236, E104.16556	Eastern	Natural forest (Island)	Rodent	Leopoldamys vociferans	TI-R60	1	5	0	0	0	0	0	0	0	0	0	0	0	0	0	0	5	0
2023-05-11	Tioman Island	N2.82236, E104.16556	Eastern	Natural forest (Island)	Rodent	Leopoldamys vociferans	TI-R61	2	3	0	0	0	0	0	0	0	0	0	0	2	0	0	0	1	0
2023-05-11	Tioman Island	N2.82236, E104.16556	Eastern	Natural forest (Island)	Rodent	Leopoldamys vociferans	TI-R62	1	1	0	0	0	0	0	0	0	0	0	0	1	0	0	0	0	0
2023-05-11	Tioman Island	N2.82236, E104.16556	Eastern	Natural forest (Island)	Rodent	Leopoldamys vociferans	TI-R64	1	1	0	0	0	0	0	0	0	0	0	0	0	0	0	0	1	0
2023-05-11	Tioman Island	N2.82236, E104.16556	Eastern	Natural forest (Island)	Rodent	Leopoldamys vociferans	TI-R65	1	2	0	0	0	0	0	0	0	0	0	0	0	0	0	0	2	0
2023-05-11	Tioman Island	N2.82236, E104.16556	Eastern	Natural forest (Island)	Rodent	Leopoldamys vociferans	TI-R70	1	1	1	0	0	0	0	0	0	0	0	0	0	0	0	0	0	0
2023-05-11	Tioman Island	N2.82236, E104.16556	Eastern	Natural forest (Island)	Rodent	Leopoldamys vociferans	TI-R78	1	1	0	0	0	0	0	0	0	0	0	0	1	0	0	0	0	0
2022-08-20	Pasir Raja	N4.53351, E102.95577	Eastern	Natural forest	Pheasant	Lophura erythrophthalma	PR-B04	2	13	0	0	0	0	0	0	0	0	13	0	0	0	0	0	0	0
2022-08-23	Pasir Raja	N4.53351, E102.95577	Eastern	Natural forest	Pheasant	Lophura erythrophthalma	PR-B08	1	10	0	0	0	0	0	0	0	0	10	0	0	0	0	0	0	0
2022-08-23	Pasir Raja	N4.53351, E102.95577	Eastern	Natural forest	Pheasant	Lophura erythrophthalma	PR-B09	2	11	0	0	0	0	0	0	0	0	7	0	0	0	0	4	0	0
2022-08-22	Pasir Raja	N4.53351, E102.95577	Eastern	Natural forest	Pheasant	Lophura rufa	PR-B06	2	15	8	0	0	0	0	0	0	0	1	0	0	0	0	6	0	0
2023-10-20	Desa pinggiran	N2.90751, E101.70826	Central	Urban	Monkey	Macaca fascicularis	SMB-M01	1	3	0	0	0	0	0	0	0	0	0	0	0	0	0	3	0	0
2023-10-20	Desa pinggiran	N2.90751, E101.70826	Central	Urban	Monkey	Macaca fascicularis	SMB-M02	1	1	0	0	0	0	0	0	0	0	0	0	0	0	0	1	0	0
2023-10-20	Desa pinggiran	N2.90751, E101.70826	Central	Urban	Monkey	Macaca fascicularis	SMB-M03	1	1	0	0	0	0	0	0	0	0	0	0	0	0	0	1	0	0
2023-09-20	Kuala Muda	N5.62613, E100.68918	Northern	Rural	Monkey	Macaca fascicularis	KDH-M28	1	1	0	0	0	0	0	0	0	0	0	1	0	0	0	0	0	0
2023-09-20	Kuala Muda	N5.56307, E100.52858	Northern	Rural	Monkey	Macaca fascicularis	KDH-M37	1	1	0	0	0	0	0	0	0	0	0	1	0	0	0	0	0	0
2023-08-18	Perlis	N6.54963, E100.28499	Northern	Rural	Monkey	Macaca fascicularis	PIK-M44	1	1	0	0	0	0	0	0	0	0	0	0	0	0	0	1	0	0
2023-10-20	Serdang UPM	N2.98795, E101.72435	Central	Urban	Monkey	Macaca fascicularis	SMB-M16	1	1	0	0	0	0	0	0	0	0	0	0	0	0	0	1	0	0
2022-09-24	Behrang	N3.77643, E101.44800	Northern	Natural forest	Passerines	Malacopteron magnirostre	BH-B115	1	1	1	0	0	0	0	0	0	0	0	0	0	0	0	0	0	0
2023-07-19	Batu Pahat	N1.86395, E102.94312	Southern	Urban	Snake	Malayopython reticulatus	BP-PY1	1	5	5	0	0	0	0	0	0	0	0	0	0	0	0	0	0	0
2023-07-19	Batu Pahat	N1.86395, E102.94312	Southern	Urban	Snake	Malayopython reticulatus	BP-PY2	1	5	5	0	0	0	0	0	0	0	0	0	0	0	0	0	0	0
2023-07-19	Batu Pahat	N1.86395, E102.94312	Southern	Urban	Snake	Malayopython reticulatus	BP-PY3	1	5	5	0	0	0	0	0	0	0	0	0	0	0	0	0	0	0
2023-10-26	Tanah Merah	N5.72388, E100.45484	Eastern	Rural	Snake	Malayopython reticulatus	KDN-PY1	2	8	7	0	0	1	0	0	0	0	0	0	0	0	0	0	0	0
2022-08-24	Pasir Raja	N4.53351, E102.95577	Eastern	Natural forest	Rodent	Maxomys rajah	PR-R39	1	2	0	0	0	0	0	0	0	0	0	0	2	0	0	0	0	0
2022-10-09	Redang Island	N5.77889, E103.00692	Eastern	Natural forest (Island)	Rodent	Maxomys rajah	RI-R13	1	2	2	0	0	0	0	0	0	0	0	0	0	0	0	0	0	0
2022-10-09	Redang Island	N5.77889, E103.00692	Eastern	Natural forest (Island)	Rodent	Maxomys rajah	RI-R14	1	1	0	0	0	0	0	0	0	0	0	0	0	0	0	0	1	0
2022-10-13	Redang Island	N5.77889, E103.00692	Eastern	Natural forest (Island)	Rodent	Maxomys rajah	RI-R54	1	5	0	0	0	0	0	0	0	0	0	0	0	0	0	0	5	0
2022-10-13	Redang Island	N5.77889, E103.00692	Eastern	Natural forest (Island)	Rodent	Maxomys rajah	RI-R60	1	3	0	0	0	0	0	0	0	0	0	0	0	0	0	0	3	0
2022-08-18	Pasir Raja	N4.53351, E102.95577	Eastern	Natural forest	Rodent	Maxomys surifer	PR-R02	2	3	2	0	0	0	0	0	0	0	0	0	1	0	0	0	0	0
2022-08-19	Pasir Raja	N4.53351, E102.95577	Eastern	Natural forest	Rodent	Maxomys surifer	PR-R07	2	12	11	0	0	0	0	0	0	0	0	0	1	0	0	0	0	0
2022-08-19	Pasir Raja	N4.53351, E102.95577	Eastern	Natural forest	Rodent	Maxomys surifer	PR-R08	3	21	15	0	0	0	0	0	0	0	0	0	5	0	0	0	1	0
2022-08-21	Pasir Raja	N4.53351, E102.95577	Eastern	Natural forest	Rodent	Maxomys surifer	PR-R25	2	7	4	0	0	0	0	0	0	0	0	0	3	0	0	0	0	0
2022-08-22	Pasir Raja	N4.53351, E102.95577	Eastern	Natural forest	Rodent	Maxomys surifer	PR-R29	2	14	13	0	0	0	0	0	0	0	0	0	1	0	0	0	0	0
2022-08-23	Pasir Raja	N4.53351, E102.95577	Eastern	Natural forest	Rodent	Maxomys surifer	PR-R35	1	1	1	0	0	0	0	0	0	0	0	0	0	0	0	0	0	0
2022-08-23	Pasir Raja	N4.53351, E102.95577	Eastern	Natural forest	Rodent	Maxomys surifer	PR-R37	2	13	12	0	0	0	0	0	0	0	0	0	1	0	0	0	0	0
2023-05-10	Tioman Island	N2.82236, E104.16556	Eastern	Natural forest (Island)	Rodent	Maxomys surifer	TI-R22	1	2	0	0	0	0	0	0	0	0	0	0	0	0	0	0	2	0
2023-05-10	Tioman Island	N2.82236, E104.16556	Eastern	Natural forest (Island)	Rodent	Maxomys surifer	TI-R23	1	1	0	0	0	0	0	0	0	0	0	0	0	0	0	0	1	0
2023-05-10	Tioman Island	N2.82236, E104.16556	Eastern	Natural forest (Island)	Rodent	Maxomys surifer	TI-R24	1	1	1	0	0	0	0	0	0	0	0	0	0	0	0	0	0	0
2023-05-10	Tioman Island	N2.82236, E104.16556	Eastern	Natural forest (Island)	Rodent	Maxomys surifer	TI-R27	1	2	2	0	0	0	0	0	0	0	0	0	0	0	0	0	0	0
2023-05-10	Tioman Island	N2.82236, E104.16556	Eastern	Natural forest (Island)	Rodent	Maxomys surifer	TI-R29	1	7	7	0	0	0	0	0	0	0	0	0	0	0	0	0	0	0
2023-05-10	Tioman Island	N2.82236, E104.16556	Eastern	Natural forest (Island)	Rodent	Maxomys surifer	TI-R30	1	6	0	0	0	0	0	0	0	0	0	0	0	0	0	0	6	0
2023-05-10	Tioman Island	N2.82236, E104.16556	Eastern	Natural forest (Island)	Rodent	Maxomys surifer	TI-R32	1	4	0	0	0	0	0	0	0	0	0	0	0	0	0	0	4	0
2023-05-10	Tioman Island	N2.82236, E104.16556	Eastern	Natural forest (Island)	Rodent	Maxomys surifer	TI-R34	1	3	3	0	0	0	0	0	0	0	0	0	0	0	0	0	0	0
2023-05-11	Tioman Island	N2.82236, E104.16556	Eastern	Natural forest (Island)	Rodent	Maxomys surifer	TI-R71	1	2	0	0	0	0	0	0	0	0	0	0	0	0	0	0	2	0
2023-05-11	Tioman Island	N2.82236, E104.16556	Eastern	Natural forest (Island)	Rodent	Maxomys surifer	TI-R72	1	5	0	0	0	0	0	0	0	0	0	0	0	0	0	0	5	0
2022-09-20	Behrang	N3.77643, E101.44800	Northern	Natural forest	Rodent	Maxomys whiteheadi	HSB-R05	1	1	0	0	0	0	0	0	0	0	0	0	1	0	0	0	0	0
2022-08-18	Pasir Raja	N4.53351, E102.95577	Eastern	Natural forest	Rodent	Niviventer cremoriventer	PR-R03	2	3	1	0	0	0	0	0	0	0	0	0	2	0	0	0	0	0
2022-08-20	Pasir Raja	N4.53351, E102.95577	Eastern	Natural forest	Rodent	Niviventer cremoriventer	PR-R10	3	5	1	0	0	0	0	0	0	0	0	0	1	0	0	3	0	0
2022-08-24	Pasir Raja	N4.53351, E102.95577	Eastern	Natural forest	Rodent	Niviventer cremoriventer	PR-R38	1	2	0	0	0	0	0	0	0	0	0	0	2	0	0	0	0	0
2023-07-19	Batu Pahat	N1.86395, E102.94312	Southern	Urban	Snake	Ophiophagus bungarus	BP-KC	3	10	4	3	0	3	0	0	0	0	0	0	0	0	0	0	0	0
2022-06-22	UM Kota Tinggi	N2.02901, E103.86560	Southern	Oil Palm Plantation	Civet	Paradoxurus musangus	KTP-M01	1	1	0	0	0	0	0	0	0	0	0	0	0	0	0	1	0	0
2022-09-22	Behrang	N3.77643, E101.44800	Northern	Natural forest	Passerines	Pellorneum malaccense	BH-B72	1	1	0	0	0	0	0	0	0	0	1	0	0	0	0	0	0	0
2022-08-19	Pasir Raja	N4.53351, E102.95577	Eastern	Natural forest	Pheasant	Polyplectron malacense	PR-B02	2	6	0	0	0	0	0	0	0	0	2	0	0	0	0	4	0	0
2022-08-20	Pasir Raja	N4.53351, E102.95577	Eastern	Natural forest	Pheasant	Polyplectron malacense	PR-B03	2	4	0	0	0	0	0	0	0	0	3	0	0	0	0	1	0	0
2022-08-21	Pasir Raja	N4.53351, E102.95577	Eastern	Natural forest	Pheasant	Polyplectron malacense	PR-B05	1	4	0	0	0	0	0	0	0	0	4	0	0	0	0	0	0	0
2022-08-23	Pasir Raja	N4.53351, E102.95577	Eastern	Natural forest	Pheasant	Polyplectron malacense	PR-B07	2	44	0	0	0	0	0	0	0	0	30	0	0	0	0	14	0	0
2022-08-24	Pasir Raja	N4.53351, E102.95577	Eastern	Natural forest	Pheasant	Polyplectron malacense	PR-B10	1	15	0	0	0	0	0	0	0	0	15	0	0	0	0	0	0	0
2022-08-24	Pasir Raja	N4.53351, E102.95577	Eastern	Natural forest	Pheasant	Polyplectron malacense	PR-B11	2	98	0	0	0	0	0	0	0	0	86	0	0	0	0	12	0	0
2022-08-07	Felda Tenggaroh 9	N2.09589, E103.98418	Southern	Oil Palm Plantation	Rodent	Rattus exulans	FT9-R16	1	3	0	0	0	0	0	0	0	0	0	0	0	0	0	0	3	0
2022-08-07	Felda Tenggaroh 9	N2.09589, E103.98418	Southern	Oil Palm Plantation	Rodent	Rattus tanezumi R3 mitotype	FT9-R21	1	1	0	0	0	0	0	0	0	0	0	0	0	0	0	0	1	0
2022-08-08	Felda Tenggaroh 9	N2.09589, E103.98418	Southern	Oil Palm Plantation	Rodent	Rattus tanezumi R3 mitotype	FT9-R29	1	1	0	0	0	0	0	0	0	0	0	0	0	0	0	0	1	0
2022-08-09	Felda Tenggaroh 9	N2.09589, E103.98418	Southern	Oil Palm Plantation	Rodent	Rattus tanezumi R3 mitotype	FT9-R41	1	1	0	0	0	0	0	0	0	0	0	0	0	0	0	0	1	0
2022-08-09	Felda Tenggaroh 9	N2.09589, E103.98418	Southern	Oil Palm Plantation	Rodent	Rattus tanezumi R3 mitotype	FT9-R42	1	3	0	0	0	0	0	0	0	0	0	0	0	0	0	0	3	0
2022-08-09	Felda Tenggaroh 9	N2.09589, E103.98418	Southern	Oil Palm Plantation	Rodent	Rattus tanezumi R3 mitotype	FT9-R43	1	1	0	0	0	0	0	0	0	0	0	0	0	0	0	0	1	0
2022-08-09	Felda Tenggaroh 9	N2.09589, E103.98418	Southern	Oil Palm Plantation	Rodent	Rattus tanezumi R3 mitotype	FT9-R55	1	1	0	0	0	0	0	0	0	0	0	0	0	0	0	0	1	0
2022-08-09	Felda Tenggaroh 9	N2.09589, E103.98418	Southern	Oil Palm Plantation	Rodent	Rattus tanezumi R3 mitotype	FT9-R66	1	2	0	0	0	0	0	0	0	0	0	0	0	0	0	0	2	0
2022-06-22	UM Kota Tinggi	N2.02901, E103.86560	Southern	Oil Palm Plantation	Rodent	Rattus tanezumi R3 mitotype	KTP-R35	1	2	2	0	0	0	0	0	0	0	0	0	0	0	0	0	0	0
2022-08-01	UM Kota Tinggi	N2.02750, E103.87184	Southern	Oil Palm Plantation	Rodent	Rattus tanezumi R3 mitotype	KTP-R60	1	1	0	0	0	0	0	0	0	0	0	0	0	0	0	0	1	0
2022-08-02	UM Kota Tinggi	N2.02167, E103.87485	Southern	Oil Palm Plantation	Rodent	Rattus tanezumi R3 mitotype	KTP-R89	1	1	0	0	0	0	0	0	0	0	0	0	1	0	0	0	0	0
2022-08-03	UM Kota Tinggi	N2.02129, E103.87010	Southern	Oil Palm Plantation	Rodent	Rattus tanezumi R3 mitotype	KTP-R100	1	1	0	0	0	0	0	0	0	0	0	0	1	0	0	0	0	0
2022-08-04	UM Kota Tinggi	N2.01907, E103.86599	Southern	Oil Palm Plantation	Rodent	Rattus tanezumi R3 mitotype	KTP-R128	1	1	1	0	0	0	0	0	0	0	0	0	0	0	0	0	0	0
2022-06-22	UM Kota Tinggi	N2.02901, E103.86560	Southern	Oil Palm Plantation	Rodent	Rattus tanezumi R3 mitotype	KTP-R28	1	1	0	0	0	0	0	0	0	0	0	0	0	0	0	0	1	0
2022-10-09	Redang Island	N5.77889, E103.00692	Eastern	Natural forest (Island)	Rodent	Rattus tanezumi R3 mitotype	RI-R06	1	5	5	0	0	0	0	0	0	0	0	0	0	0	0	0	0	0
2022-10-09	Redang Island	N5.77889, E103.00692	Eastern	Natural forest (Island)	Rodent	Rattus tanezumi R3 mitotype	RI-R07	2	8	7	0	0	0	0	0	0	0	0	0	0	0	0	0	1	0
2022-10-09	Redang Island	N5.77889, E103.00692	Eastern	Natural forest (Island)	Rodent	Rattus tanezumi R3 mitotype	RI-R08	1	1	0	0	0	0	0	0	0	0	0	0	0	0	0	0	1	0
2022-10-09	Redang Island	N5.77889, E103.00692	Eastern	Natural forest (Island)	Rodent	Rattus tanezumi R3 mitotype	RI-R09	1	1	0	0	0	0	0	0	0	0	0	0	0	0	0	0	1	0
2022-10-09	Redang Island	N5.77889, E103.00692	Eastern	Natural forest (Island)	Rodent	Rattus tanezumi R3 mitotype	RI-R10	1	1	1	0	0	0	0	0	0	0	0	0	0	0	0	0	0	0
2022-10-09	Redang Island	N5.77889, E103.00692	Eastern	Natural forest (Island)	Rodent	Rattus tanezumi R3 mitotype	RI-R15	1	5	5	0	0	0	0	0	0	0	0	0	0	0	0	0	0	0
2022-10-09	Redang Island	N5.77889, E103.00692	Eastern	Natural forest (Island)	Rodent	Rattus tanezumi R3 mitotype	RI-R21	2	3	2	0	0	0	0	0	0	0	0	0	0	0	0	0	1	0
2022-10-09	Redang Island	N5.77889, E103.00692	Eastern	Natural forest (Island)	Rodent	Rattus tanezumi R3 mitotype	RI-R28	2	2	1	0	0	0	0	0	0	0	0	0	0	0	0	0	1	0
2022-10-09	Redang Island	N5.77889, E103.00692	Eastern	Natural forest (Island)	Rodent	Rattus tanezumi R3 mitotype	RI-R21	2	2	1	0	0	0	0	0	0	0	0	0	0	0	0	0	1	0
2022-10-09	Redang Island	N5.77889, E103.00692	Eastern	Natural forest (Island)	Rodent	Rattus tanezumi R3 mitotype	RI-R23	1	1	0	0	0	0	0	0	0	0	0	0	0	0	0	0	1	0
2022-10-10	Redang Island	N5.77889, E103.00692	Eastern	Natural forest (Island)	Rodent	Rattus tanezumi R3 mitotype	RI-R24	1	2	2	0	0	0	0	0	0	0	0	0	0	0	0	0	0	0
2022-10-10	Redang Island	N5.77889, E103.00692	Eastern	Natural forest (Island)	Rodent	Rattus tanezumi R3 mitotype	RI-R26	1	2	0	0	0	0	0	0	0	0	0	0	0	0	0	0	2	0
2022-10-10	Redang Island	N5.77889, E103.00692	Eastern	Natural forest (Island)	Rodent	Rattus tanezumi R3 mitotype	RI-R27	1	2	2	0	0	0	0	0	0	0	0	0	0	0	0	0	0	0
2022-10-10	Redang Island	N5.77889, E103.00692	Eastern	Natural forest (Island)	Rodent	Rattus tanezumi R3 mitotype	RI-R28	2	3	1	0	0	0	0	0	0	0	0	0	0	0	0	0	2	0
2022-10-10	Redang Island	N5.77889, E103.00692	Eastern	Natural forest (Island)	Rodent	Rattus tanezumi R3 mitotype	RI-R31	1	3	0	0	0	0	0	0	0	0	0	0	0	0	0	0	3	0
2022-10-11	Redang Island	N5.77889, E103.00692	Eastern	Natural forest (Island)	Rodent	Rattus tanezumi R3 mitotype	RI-R34	1	1	1	0	0	0	0	0	0	0	0	0	0	0	0	0	0	0
2022-10-11	Redang Island	N5.77889, E103.00692	Eastern	Natural forest (Island)	Rodent	Rattus tanezumi R3 mitotype	RI-R35	1	2	2	0	0	0	0	0	0	0	0	0	0	0	0	0	0	0
2022-10-11	Redang Island	N5.77889, E103.00692	Eastern	Natural forest (Island)	Rodent	Rattus tanezumi R3 mitotype	RI-R37	1	1	1	0	0	0	0	0	0	0	0	0	0	0	0	0	0	0
2022-10-11	Redang Island	N5.77889, E103.00692	Eastern	Natural forest (Island)	Rodent	Rattus tanezumi R3 mitotype	RI-R39	1	1	1	0	0	0	0	0	0	0	0	0	0	0	0	0	0	0
2022-10-12	Redang Island	N5.77889, E103.00692	Eastern	Natural forest (Island)	Rodent	Rattus tanezumi R3 mitotype	RI-R46	1	1	0	0	0	0	0	0	0	0	0	0	0	0	0	0	1	0
2022-10-12	Redang Island	N5.77889, E103.00692	Eastern	Natural forest (Island)	Rodent	Rattus tanezumi R3 mitotype	RI-R49	1	1	1	0	0	0	0	0	0	0	0	0	0	0	0	0	0	0
2022-10-12	Redang Island	N5.77889, E103.00692	Eastern	Natural forest (Island)	Rodent	Rattus tanezumi R3 mitotype	RI-R50	1	3	3	0	0	0	0	0	0	0	0	0	0	0	0	0	0	0
2022-10-13	Redang Island	N5.77889, E103.00692	Eastern	Natural forest (Island)	Rodent	Rattus tanezumi R3 mitotype	RI-R55	2	5	3	0	0	0	0	0	0	0	0	0	0	0	0	0	2	0
2022-10-13	Redang Island	N5.77889, E103.00692	Eastern	Natural forest (Island)	Rodent	Rattus tanezumi R3 mitotype	RI-R58	1	20	20	0	0	0	0	0	0	0	0	0	0	0	0	0	0	0
2022-08-21	Pasir Raja	N4.53351, E102.95577	Eastern	Natural forest	Rodent	Rattus tiomanicus	PR-R23	1	7	7	0	0	0	0	0	0	0	0	0	0	0	0	0	0	0
2023-05-10	Tioman Island	N2.82236, E104.16556	Eastern	Natural forest (Island)	Rodent	Rattus tiomanicus	TI-R17	1	5	0	0	0	0	0	0	0	0	0	0	0	0	0	0	5	0
2023-05-11	Tioman Island	N2.82236, E104.16556	Eastern	Natural forest (Island)	Rodent	Rattus tiomanicus	TI-R73	1	1	1	0	0	0	0	0	0	0	0	0	0	0	0	0	0	0
2022-08-22	Pasir Raja	N4.53351, E102.95577	Eastern	Natural forest	Rodent	Sundamys muelleri	PR-R26	2	3	0	0	0	0	0	0	0	0	0	0	1	0	0	0	2	0
2022-06-08	Ulu Gombak FSC	N3.32443, E101.75296	Central	Natural forest	Rodent	Sundamys muelleri	UG-R01	1	14	0	0	0	0	0	0	0	0	0	0	0	0	0	0	14	0
2022-06-20	UM Kota Tinggi	N2.02901, E103.86560	Southern	Oil Palm Plantation	Wild boar	Sus barbatus	KTP-WB01	3	24	0	0	0	0	3	0	0	0	0	0	0	6	15	0	0	0
2022-06-20	UM Kota Tinggi	N2.02901, E103.86560	Southern	Oil Palm Plantation	Wild boar	Sus barbatus	KTP-WB02	1	1	0	0	0	0	1	0	0	0	0	0	0	0	0	0	0	0
2023-07-17	Batu Pahat	N1.83297, E102.93596	Southern	Urban	Wild boar	Sus scrofa	BP-WB02	1	1	0	0	0	0	1	0	0	0	0	0	0	0	0	0	0	0
2023-07-17	Batu Pahat	N1.83430, E102.93358	Southern	Urban	Wild boar	Sus scrofa	BP-WB03	1	2	0	0	0	0	0	0	0	0	0	0	0	0	2	0	0	0
2023-07-17	Batu Pahat	N2.00845, E103.0597	Southern	Urban	Wild boar	Sus scrofa	BP-WB04	1	8	0	0	0	0	0	0	0	0	0	0	0	0	8	0	0	0
2023-07-17	Batu Pahat	N2.01772, E103.07202	Southern	Urban	Wild boar	Sus scrofa	BP-WB05	2	3	0	0	0	0	1	0	0	0	0	0	0	0	2	0	0	0
2023-07-18	Batu Pahat	N1.83464, E102.93334	Southern	Urban	Wild boar	Sus scrofa	BP-WB06	1	5	0	0	0	0	0	0	0	0	0	0	0	0	5	0	0	0
2023-07-18	Batu Pahat	N1.83464, E102.93334	Southern	Urban	Wild boar	Sus scrofa	BP-WB07	1	5	0	0	0	0	0	0	0	0	0	0	0	0	5	0	0	0
2023-09-17	Kuala Muda	N5.68376, E100.52715	Northern	Rural	Wild boar	Sus scrofa	KDH-WB01	1	1	0	0	0	0	0	0	0	0	0	0	0	0	1	0	0	0
2023-09-17	Kuala Muda	N6.22719, E100.73440	Northern	Rural	Wild boar	Sus scrofa	KDH-WB02	2	2	0	0	0	0	1	1	0	0	0	0	0	0	0	0	0	0
2023-09-18	Kuala Muda	N5.60748, E100.49960	Northern	Rural	Wild boar	Sus scrofa	KDH-WB03	1	5	0	0	0	0	0	0	0	0	0	0	0	0	5	0	0	0
2023-09-18	Kuala Muda	N5.60748, E100.49960	Northern	Rural	Wild boar	Sus scrofa	KDH-WB04	2	9	0	0	0	0	0	0	0	0	0	0	2	0	7	0	0	0
2023-09-18	Kuala Muda	N5.60748, E100.49960	Northern	Rural	Wild boar	Sus scrofa	KDH-WB05	1	8	0	0	0	0	0	0	0	0	0	0	0	8	0	0	0	0
2023-09-18	Kuala Muda	N5.60748, E100.49960	Northern	Rural	Wild boar	Sus scrofa	KDH-WB06	2	10	0	0	0	0	0	0	0	0	0	0	0	6	4	0	0	0
2023-09-18	Kuala Muda	N5.58260, E100.58486	Northern	Rural	Wild boar	Sus scrofa	KDH-WB07	1	3	0	0	0	0	3	0	0	0	0	0	0	0	0	0	0	0
2023-09-18	Kuala Muda	N5.58260, E100.58486	Northern	Rural	Wild boar	Sus scrofa	KDH-WB08	2	3	0	0	0	0	1	0	0	0	0	0	0	0	2	0	0	0
2023-09-18	Kuala Muda	N5.58260, E100.58486	Northern	Rural	Wild boar	Sus scrofa	KDH-WB09	2	4	0	0	0	0	3	0	0	0	0	0	0	0	1	0	0	0
2023-09-18	Kuala Muda	N5.58260, E100.58486	Northern	Rural	Wild boar	Sus scrofa	KDH-WB10	2	4	0	0	0	0	3	0	0	0	0	0	0	0	1	0	0	0
2023-09-18	Kuala Muda	N5.58260, E100.58486	Northern	Rural	Wild boar	Sus scrofa	KDH-WB11	1	4	0	0	0	0	4	0	0	0	0	0	0	0	0	0	0	0
2023-09-18	Kuala Muda	N5.58260, E100.58486	Northern	Rural	Wild boar	Sus scrofa	KDH-WB12	2	3	0	0	0	0	2	0	0	0	0	0	0	0	1	0	0	0
2023-09-18	Kuala Muda	N5.58260, E100.58486	Northern	Rural	Wild boar	Sus scrofa	KDH-WB13	2	3	0	0	0	0	2	0	0	0	0	0	0	0	1	0	0	0
2023-09-18	Kuala Muda	N5.58260, E100.58486	Northern	Rural	Wild boar	Sus scrofa	KDH-WB14	2	3	0	0	0	0	1	0	0	0	0	0	0	0	2	0	0	0
2023-09-18	Kuala Muda	N5.58260, E100.58486	Northern	Rural	Wild boar	Sus scrofa	KDH-WB15	2	2	0	0	0	0	1	0	0	0	0	0	0	0	1	0	0	0
2023-09-18	Kuala Muda	N6.22719, E100.73440	Northern	Rural	Wild boar	Sus scrofa	KDH-WB16	1	3	0	0	0	0	3	0	0	0	0	0	0	0	0	0	0	0
2023-09-19	Kuala Muda	N5.61119, E100.53078	Northern	Rural	Wild boar	Sus scrofa	KDH-WB17	1	1	0	0	0	0	1	0	0	0	0	0	0	0	0	0	0	0
2023-09-21	Kuala Muda	N5.73104, E100.50634	Northern	Rural	Wild boar	Sus scrofa	KDH-WB20	1	1	0	0	0	0	0	0	0	0	0	0	0	0	1	0	0	0
2022-11-05	Masjid Tanah	N2.3583, E102.1180	Southern	Rural	Wild boar	Sus scrofa	MLK-WB01	1	1	0	0	0	0	0	0	1	0	0	0	0	0	0	0	0	0
2022-11-05	Masjid Tanah	N2.3430, E102.1193	Southern	Rural	Wild boar	Sus scrofa	MLK-WB03	1	5	0	0	0	0	0	0	4	0	0	0	0	0	1	0	0	0
2022-11-05	Masjid Tanah	N2.3428, E102.1195	Southern	Rural	Wild boar	Sus scrofa	MLK-WB04	1	2	0	0	0	0	0	0	0	0	0	0	0	0	2	0	0	0
2022-11-05	Masjid Tanah	N2.3430, E102.1194	Southern	Rural	Wild boar	Sus scrofa	MLK-WB05	2	2	0	0	0	0	0	0	0	0	0	0	1	1	0	0	0	0
2022-11-05	Masjid Tanah	N2.3613, E102.1112	Southern	Rural	Wild boar	Sus scrofa	MLK-WB06	2	4	0	0	0	0	0	0	1	0	0	0	0	0	3	0	0	0
2022-11-05	Masjid Tanah	N2.3636, E102.1194	Southern	Rural	Wild boar	Sus scrofa	MLK-WB07	1	1	0	0	0	0	0	0	1	0	0	0	0	0	0	0	0	0
2022-06-21	UM Kota Tinggi	N2.04471, E103.86343	Southern	Oil Palm Plantation	Wild boar	Sus scrofa	KTP-WB03	1	3	0	0	0	0	0	0	0	0	0	0	0	0	3	0	0	0
2022-06-21	UM Kota Tinggi	N2.04471, E103.86343	Southern	Oil Palm Plantation	Wild boar	Sus scrofa	KTP-WB04	1	3	0	0	0	0	0	0	0	0	0	0	0	0	3	0	0	0
2022-06-21	UM Kota Tinggi	N2.04471, E103.86343	Southern	Oil Palm Plantation	Wild boar	Sus scrofa	KTP-WB05	2	2	0	0	1	0	0	0	1	0	0	0	0	0	0	0	0	0
2023-08-15	Padang Besar	N6.64909, E100.19577	Northern	Rural	Wild boar	Sus scrofa	PIK-WB01	1	4	0	0	0	0	4	0	0	0	0	0	0	0	0	0	0	0
2023-08-17	Padang Besar	N6.51118, E100.32765	Northern	Rural	Wild boar	Sus scrofa	PIK-WB04	2	3	0	0	0	0	1	0	0	0	0	0	0	0	2	0	0	0
2023-08-17	Padang Besar	N6.43439, E100.29372	Northern	Rural	Wild boar	Sus scrofa	PIK-WB05	2	8	0	0	0	0	6	2	0	0	0	0	0	0	0	0	0	0
2023-08-18	Padang Besar	N6.66453, E100.28419	Northern	Rural	Wild boar	Sus scrofa	PIK-WB07	2	21	0	0	0	0	16	0	0	0	0	0	0	0	5	0	0	0
2023-08-18	Padang Besar	N6.66453, E100.28419	Northern	Rural	Wild boar	Sus scrofa	PIK-WB08	3	9	0	0	0	0	6	1	0	0	0	0	0	0	2	0	0	0
2023-08-18	Padang Besar	N6.66453, E100.28419	Northern	Rural	Wild boar	Sus scrofa	PIK-WB09	1	4	0	0	0	0	4	0	0	0	0	0	0	0	0	0	0	0
2023-08-19	Padang Besar	N6.66453, E100.28419	Northern	Rural	Wild boar	Sus scrofa	PIK-WB10	1	3	0	0	0	0	3	0	0	0	0	0	0	0	0	0	0	0
2023-08-19	Padang Besar	N6.66453, E100.28419	Northern	Rural	Wild boar	Sus scrofa	PIK-WB11	1	1	0	0	0	0	1	0	0	0	0	0	0	0	0	0	0	0
8-Mac-23	Puncak Alam	N3.20189, E101.44810	Southern	Urban	Wild boar	Sus scrofa	UITM-WB1/23	2	2	0	0	0	0	0	0	1	0	0	0	0	0	1	0	0	0
2022-10-03	Serdang UPM	N2.98795, E101.72435	Central	Urban	Wild boar	Sus scrofa	UPM-WB01	3	4	1	0	0	0	0	0	2	0	0	0	0	0	1	0	0	0
2022-08-22	Pasir Raja	N4.53351, E102.95577	Eastern	Natural forest	Mouse-deer	Trangulus napu	PR-P01	1	10	0	0	0	0	0	0	0	10	0	0	0	0	0	0	0	0
2022-08-06	Felda Tenggaroh 9	N2.09589, E103.98418	Southern	Oil Palm Plantation	Rodent	Tupaia glis	FT9-R13	1	1	0	0	0	0	0	0	0	0	0	0	0	0	0	0	1	0
2022-06-22	UM Kota Tinggi	N2.02901, E103.86560	Southern	Oil Palm Plantation	Rodent	Tupaia glis	KTP-R44	1	1	1	0	0	0	0	0	0	0	0	0	0	0	0	0	0	0
2022-08-18	Pasir Raja	N4.53351, E102.95577	Eastern	Natural forest	Rodent	Tupaia glis	PR-R01	1	2	2	0	0	0	0	0	0	0	0	0	0	0	0	0	0	0
2022-08-20	Pasir Raja	N4.53351, E102.95577	Eastern	Natural forest	Rodent	Tupaia glis	PR-R14	1	25	25	0	0	0	0	0	0	0	0	0	0	0	0	0	0	0
2022-08-21	Pasir Raja	N4.53351, E102.95577	Eastern	Natural forest	Rodent	Tupaia glis	PR-R15	1	51	51	0	0	0	0	0	0	0	0	0	0	0	0	0	0	0
2022-08-21	Pasir Raja	N4.53351, E102.95577	Eastern	Natural forest	Rodent	Tupaia glis	PR-R16	2	3	2	0	0	0	0	0	0	0	0	1	0	0	0	0	0	0
2022-08-21	Pasir Raja	N4.53351, E102.95577	Eastern	Natural forest	Rodent	Tupaia glis	PR-R17	1	1	0	0	0	0	0	0	0	0	0	0	0	0	0	0	1	0
2022-08-21	Pasir Raja	N4.53351, E102.95577	Eastern	Natural forest	Rodent	Tupaia glis	PR-R18	1	2	0	0	0	0	0	0	0	0	0	0	2	0	0	0	0	0
2022-08-22	Pasir Raja	N4.53351, E102.95577	Eastern	Natural forest	Rodent	Tupaia glis	PR-R32	2	7	6	0	0	0	0	0	0	0	0	0	0	0	0	0	1	0
2022-08-23	Pasir Raja	N4.53351, E102.95577	Eastern	Natural forest	Rodent	Tupaia glis	PR-R36	1	2	2	0	0	0	0	0	0	0	0	0	0	0	0	0	0	0
2022-08-24	Pasir Raja	N4.53351, E102.95577	Eastern	Natural forest	Rodent	Tupaia glis	PR-R40	3	15	8	0	0	0	0	0	0	0	0	0	3	0	0	0	4	0
2022-10-08	Redang Island	N5.77889, E103.00692	Eastern	Natural forest (Island)	Rodent	Tupaia glis	RI-R03	1	1	0	0	0	0	0	0	0	0	0	0	0	0	0	0	1	0
2022-10-09	Redang Island	N5.77889, E103.00692	Eastern	Natural forest (Island)	Rodent	Tupaia glis	RI-R18	1	1	0	0	0	0	0	0	0	0	0	0	0	0	0	0	1	0
2022-10-10	Redang Island	N5.77889, E103.00692	Eastern	Natural forest (Island)	Rodent	Tupaia glis	RI-R30	1	1	0	0	0	0	0	0	0	0	0	0	0	0	0	0	1	0
2022-10-10	Redang Island	N5.77889, E103.00692	Eastern	Natural forest (Island)	Rodent	Tupaia glis	RI-R33	1	7	7	0	0	0	0	0	0	0	0	0	0	0	0	0	0	0
2022-10-11	Redang Island	N5.77889, E103.00692	Eastern	Natural forest (Island)	Rodent	Tupaia glis	RI-R41	1	1	1	0	0	0	0	0	0	0	0	0	0	0	0	0	0	0
2022-10-11	Redang Island	N5.77889, E103.00692	Eastern	Natural forest (Island)	Rodent	Tupaia glis	RI-R48	1	2	0	0	0	0	0	0	0	0	0	0	0	0	0	0	2	0
2022-10-12	Redang Island	N5.77889, E103.00692	Eastern	Natural forest (Island)	Rodent	Tupaia glis	RI-R54	1	1	0	0	0	0	0	0	0	0	0	0	0	0	0	0	1	0
2022-10-12	Redang Island	N5.77889, E103.00692	Eastern	Natural forest (Island)	Rodent	Tupaia glis	RI-R52	1	1	1	0	0	0	0	0	0	0	0	0	0	0	0	0	0	0
2023-05-10	Tioman Island	N2.82236, E104.16556	Eastern	Natural forest (Island)	Rodent	Tupaia glis	TI-R06	1	1	0	0	0	0	0	0	0	0	0	0	1	0	0	0	0	0
2023-05-10	Tioman Island	N2.82236, E104.16556	Eastern	Natural forest (Island)	Rodent	Tupaia glis	TI-R10	1	1	0	0	0	0	0	0	0	0	0	0	0	0	0	1	0	0
2023-05-11	Tioman Island	N2.82236, E104.16556	Eastern	Natural forest (Island)	Rodent	Tupaia glis	TI-R75	2	2	0	0	0	0	0	0	0	0	0	0	1	0	0	0	1	0
2023-05-16	UM Kuala Lumpur	N3.126254, E101.647681	Central	Urban	Rodent	Tupaia glis	UM-R08-T1	1	3	3	0	0	0	0	0	0	0	0	0	0	0	0	0	0	0
2022-10-11	Redang Island	N5.77889, E103.00692	Eastern	Natural forest (Island)	Lizard	Varanus salvator	RI-VS01	2	3	1	0	0	2	0	0	0	0	0	0	0	0	0	0	0	0
Overall									1985	389	3	1	6	72	4	12	10	191	3	93	21	87	887	183	23
