# Supplementary material for: Tick–host associations across contrasting habitats in tropical Peninsular Malaysia
Source: Parasit Vectors. 2026 Jan 31;19:99. doi: 10.1186/s13071-026-07260-0 (PMC12947512; doi:10.1186/s13071-026-07260-0)
Supplement: Supplementary file 2 — Additional file 2: Table S2. Comprehensive details of sampling locations, examined animal species and collected tick species by life stage and sex. [file 13071_2026_7260_MOESM2_ESM.xlsx]

## Sheet: Table S2
Table S2: Comprehensive details of sampling locations, examined animal species and collected tick species by life stage and sex.
Habitat type	Sampling period	State (Location)	Animal species examined	No of animal examined	No of animal infested	Tick species	Tick life stage			Tick Sex		Overall
							Adults	Nymphs	Larvae	Male	Female
Oil Palm Plantation	2023-07-01	Johor (UM Kota Tinggi)	Rattus tanezumi R3 mitotype	168	6	Amblyomma cordiferum	-	-	3	-	-	3
						Haemaphysalis hystricics	-	2	-	-	-	2
						Ixodes granulatus	-	-	2	-	-	2
			Tupaia glis	16	1	Amblyomma cordiferum	-	-	1	-	-	1
			Callosciurus notatus	1	0	NA	-	-	-	-	-	0
			Rattus tiomanicus	6	0	NA	-	-	-	-	-	0
			Rattus exulans	1	0	NA	-	-	-	-	-	0
			Sus barbatus	2	2	Dermacentor auratus	4	-	-	1	3	4
						Haemaphysalis nadchatrami	15	-	-	-	15	15
						Haemaphysalis papuana	5	1	-	-	6	6
			Sus scrofa	3	3	Amblyomma testudinarium	1	-	-	1	-	1
						Dermacentor steini	1	-	-	1	-	1
						Haemaphysalis nadchatrami	5	1	-	2	3	6
			Gallus gallus	12	12	Haemaphysalis wellingtoni	204	112	135	195	9	451
			Gallus gallus domesticus	26	14	Haemaphysalis wellingtoni	27	20	13	15	12	60
			Paradoxurus musangus	1	1	Haemaphysalis wellingtoni	-	1	-	-	-	1
			Synoicus chinensis	13	0	NA	-	-	-	-	-	0
			Turnix suscitator	3	0	NA	-	-	-	-	-	0
Oil Palm Plantation	2023-08-01	Johor (Felda Tenggaroh 9)	Rattus tanezumi R3 mitotype	50	7	Ixodes granulatus	3	1	6	-	3	10
			Rattus exulans	8	1	Ixodes granulatus	0	1	2	-	-	3
			Tupaia glis	5	1	Ixodes granulatus	1	-	-	-	1	1
			Rattus tiomanicus	3	0	NA	-	-	-	-	-	0
Oil Palm Plantation	2023-10-01	Kelantan (Tanah Merah)	Rattus tanezumi R3 mitotype	28	0	NA	-	-	-	-	-	0
			Rattus tiomanicus	11	0	NA	-	-	-	-	-	0
Urban	2022-10-01	Selangor (Serdang UPM)	Sus scrofa	1	1	Amblyomma cordiferum	-	1	-	-	-	1
						Dermacentor steini	2	-	-	2	-	2
						Haemaphysalis nadchatrami	1	-	-	1	-	1
			Macaca fascicularis	15	1	Haemaphysalis wellingtoni	-	-	1	-	-	1
Urban	2023-03-01	Selangor (Puncak Alam)	Sus scrofa	1	1	Dermacentor steini	1	-	-	1	-	1
						Haemaphysalis nadchatrami	1	-	-	-	1	1
Urban	2022-10-01	Selangor (Desa Pinggiran)	Macaca fascicularis	9	3	Haemaphysalis wellingtoni	-	-	5	-	-	5
Urban	2023-07-01	Johor (Batu Pahat)	Sus scrofa	7	6	Dermacentor auratus	2	-	-	1	1	2
						Haemaphysalis nadchatrami	22	-	-	11	11	22
			Malayopython reticulatus	3	3	Amblyomma cordiferum	15	-	-	-	15	15
			Ophiophagus bungarus	1	1	Amblyomma cordiferum	4	-	-	-	4	4
						Amblyomma helvolum	3	-	-	1	2	3
						Amblyomma varanense	3	-	-	1	2	3
			Macaca fascicularis	53	0	NA	-	-	-	-	-	0
Urban	Jan–Feb 2023	Penang (Butterworth & Bukit Mertajam)	Rattus norvegicus	43	0	NA	-	-	-	-	-	0
			Rattus rattus diardii	35	0	NA	-	-	-	-	-	0
			Suncus murinus	5	0	NA	-	-	-	-	-	0
			Rattus tanezumi R3 mitotype	14	0	NA	-	-	-	-	-	0
Urban	Jan, Oct 2023	Kuala Lumpur (Pudu Market)	Rattus rattus diardii	48	0	NA	-	-	-	-	-	0
			Rattus tanezumi R3 mitotype	76	0	NA	-	-	-	-	-	0
			Suncus murinus	2	0	NA	-	-	-	-	-	0
Urban	2023-05-01	Kuala Lumpur (UM)	Rattus norvegicus	2	0	NA	-	-	-	-	-	0
			Rattus tanezumi R3 mitotype	2	0	NA	-	-	-	-	-	0
			Rattus tiomanicus	2	0	NA	-	-	-	-	-	0
			Suncus murinus	1	0	NA	-	-	-	-	-	0
			Tupaia glis	6	1	Amblyomma cordiferum	-	-	3	-	-	3
Marginal	2022-11-05	Melaka (Masjid Tanah)	Sus scrofa	7	6	Dermacentor steini	7	-	-	2	5	7
						Haemaphysalis hystricis	1	-	-	1	-	1
						Haemaphysalis nadchatrami	6	-	-	3	3	6
						Haemaphysalis papuana	1	-	-	1	-	1
Marginal	2023-08-28	Pahang (Temerloh)	Gallus gallus domesticus	6	6	Haemaphysalis wellingtoni	13	33	15	11	2	61
Marginal	2023-08-01	Perlis (Padang Besar)	Sus scrofa	11	8	Dermacentor auratus	41	-	-	25	16	41
						Dermacentor compactus	3	-	-	2	1	3
						Haemaphysalis nadchatrami	9	-	-	5	4	9
			Macaca fascicularis	50	1	Haemaphysalis wellingtoni	-	-	1	-	-	1
Marginal	2023-09-01	Perak (Teluk Intan)	Gallus gallus domesticus	20	18	Haemaphysalis wellingtoni	160	2	2	150	10	164
Marginal	2023-09-01	Kedah (Kuala Muda)	Sus scrofa	20	18	Dermacentor auratus	25	-	-	11	14	25
						Dermacentor compactus	1	-	-	1	-	1
						Haemaphysalis hystricis	2	-	-	1	1	2
						Haemaphysalis nadchatrami	27	-	-	9	18	27
						Haemaphysalis papuana	-	14	-	-	-	14
			Macaca fascicularis	50	2	Haemaphysalis bispinosa	-	1	1	-	-	2
Marginal	2023-11-04	Kedah (Kepala Batas)	Bos indicus	7	6	Rhipicephalus microplus	21	2	-	7	14	23
Marginal	2023-10-01	Kelantan (Tanah Merah)	Gallus gallus domesticus	19	11	Haemaphysalis wellingtoni	42	24	11	22	20	77
			Malayopython reticulatus	1	1	Amblyomma cordiferum	3	4	-	-	3	7
						Amblyomma varanense	1	-	-	1	-	1
Natural Forest	2023-06-01	Selangor (Ulu Gombak FSC)	Sundamys muelleri	1	1	Ixodes granulatus	14	-	-	-	14	14
			Tupaia glis	2	0	NA	-	-	-	-	-	0
			Canis lupus familiaris	1	1	Haemaphysalis hystricis	1	-	-	1	-	1
			Alophoixus phaeocephalus	2	0	NA	-	-	-	-	-	0
			Ficedula mugimaki	1	0	NA	-	-	-	-	-	0
			Rubigula erythropthalmus	2	0	NA	-	-	-	-	-	0
			Ceyx rufidorsa	2	0	NA	-	-	-	-	-	0
			Orthotomus sericeus	1	0	NA	-	-	-	-	-	0
			Prionochilus maculatus	1	0	NA	-	-	-	-	-	0
			Stachyris poliocephala	2	0	NA	-	-	-	-	-	0
			Ficedula hyperythra	1	0	NA	-	-	-	-	-	0
Natural Forest	2022-08-01	Terengganu (Pasir Raja)	Tupaia glis	10	9	Amblyomma cordiferum	-	7	89	-	-	96
						Haemaphysalis bispinosa	-	1	-	-	-	1
						Haemaphysalis hystricics	-	5	-	-	-	5
						Ixodes granulatus	-	1	5	-	-	6
			Maxomys surifer	7	7	Amblyomma cordiferum	-	11	47	-	-	58
						Haemaphysalis hystricics	-	12	-	-	-	12
						Ixodes granulatus	1	-	-	-	1	1
			Niviventer cremoriventer	6	3	Amblyomma cordiferum	-	2	-	-	-	2
						Haemaphysalis hystricics	-	5	-	-	-	5
						Haemaphysalis wellingtoni	-	-	3	-	-	3
			Leopoldamys vociferans	11	9	Amblyomma cordiferum	-	5	86	-	-	91
						Haemaphysalis hystricics	1	8	36	-	1	45
						Haemaphysalis wellingtoni	-	-	5	-	-	5
						Ixodes granulatus	4	-	1	-	4	5
			Callosciurus concolor	1	0	NA	-	-	-	-	-	0
			Callosciurus notatus	1	0	NA	-	-	-	-	-	0
			Maxomys whiteheadi	2	0	NA	-	-	-	-	-	0
			Maxomys rajah	1	1	Haemaphysalis hystricics	-	2	-	-	-	2
			Rattus tiomanicus	2	1	Amblyomma cordiferum	-	-	7	-	-	7
			Sundamys muelleri	1	1	Haemaphysalis hystricics	-	1	-	-		1
						Ixodes granulatus	1	1	-	-	1	2
			Polyplectron malacense	7	6	Haemaphysalis semermis	-	12	128	-	-	140
						Haemaphysalis wellingtoni	-	-	31	-	-	31
			Gallus gallus	3	3	Amblyomma cordiferum	-	-	1	-	-	1
						Haemaphysalis semermis	-	3	15	-	-	18
						Haemaphysalis wellingtoni	-	-	15	-	-	15
			Lophura erythrophthalma	3	3	Haemaphysalis semermis	-	14	16	-	-	30
						Haemaphysalis wellingtoni	-	-	4	-	-	4
			Lophura rufa	1	1	Amblyomma cordiferum	-	-	8	-	-	8
						Haemaphysalis semermis	-	-	1	-	-	1
						Haemaphysalis wellingtoni	-	-	6	-	-	6
			Tragulus napu	1	1	Haemaphysalis sp.	-	1	9	-	-	10
Natural Forest	2022-09-01	Perak (Behrang)	Maxomys whiteheadi	5	1	Haemaphysalis hystricics	-	1	-	-	-	1
			Leopoldamys vociferans	5	1	Amblyomma cordiferum	-	1	1	-	-	2
						Haemaphysalis hystricics	-	-	1	-	-	1
			Gonocephalus bellii	1	1	Dermacentor steini	1	-	-	1	-	1
			Arachnothera longirostra	26	0	NA	-	-	-	-	-	0
			Kurochkinegramma hypogrammicum	5	0	NA	-	-	-	-	-	0
			Ixodia cyaniventris	2	0	NA	-	-	-	-	-	0
			Alophoixus phaeocephalus	14	0	NA	-	-	-	-	-	0
			Surniculus lugubris	1	0	NA	-	-	-	-	-	0
			Cacomantis sonneratii	1	0	NA	-	-	-	-	-	0
			Lanius tigrinus	4	0	NA	-	-	-	-	-	0
			Tricholestes criniger	2	0	NA	-	-	-	-	-	0
			Alophoixus tephrogenys	10	0	NA	-	-	-	-	-	0
			Cyornis brunneatus	2	0	NA	-	-	-	-	-	0
			Philentoma pyrhoptera	4	0	NA	-	-	-	-	-	0
			Pellorneum malaccense	5	1	Haemaphysalis semermis	-	1	-	-	-	1
			Macronus ptilosus	1	0	NA	-	-	-	-	-	0
			Harpactes duvaucelii	1	0	NA	-	-	-	-	-	0
			Copsychus malabaricus	5	1	Haemaphysalis semermis	-	1	-	-	-	1
			Batrachostomus stellatus	2	0	NA	-	-	-	-	-	0
			Actenoides concretus	2	0	NA	-	-	-	-	-	0
			Stachyris poliocephala	10	0	NA	-	-	-	-	-	0
			Ceyx erithaca	1	0	NA	-	-	-	-	-	0
			Pycnonotus brunneus	1	0	NA	-	-	-	-	-	0
			Pellorneum nigrocapitatum	3	0	NA	-	-	-	-	-	0
			Malacopteron magnirostre	8	1	Amblyomma cordiferum	-	-	1	-	-	1
			Larvivora cyane	4	0	NA	-	-	-	-	-	0
			Blythipicus rubiginosus	1	0	NA	-	-	-	-	-	0
			Phylloscopus borealis	1	0	NA	-	-	-	-	-	0
			Cyanoderma erythropterum	4	0	NA	-	-	-	-	-	0
			Chloropsis cyanopogon	1	0	NA	-	-	-	-	-	0
			Meiglyptes tukki	1	0	NA	-	-	-	-	-	0
			Calyptomena viridis	7	0	NA	-	-	-	-	-	0
			Enicurus leschenaulti	1	0	NA	-	-	-	-	-	0
			Ixodia erythropthalmos	2	0	NA	-	-	-	-	-	0
			Ficedula zanthopygia	1	0	NA	-	-	-	-	-	0
			Dicrurus paradiseus	1	0	NA	-	-	-	-	-	0
Natural Forest	2022-10-01	Terengganu (Redang Island)	Tupaia glis	21	8	Amblyomma cordiferum	-	-	9	-	-	9
						Ixodes granulatus	5	-	1	2	3	6
			Rattus tanezumi R3 mitotype	33	24	Amblyomma cordiferum	-	9	50	-	-	59
						Ixodes granulatus	8	4	5	-	8	17
			Maxomys rajah	6	4	Amblyomma cordiferum	-	-	2	-	-	2
						Ixodes granulatus	7	2	-	2	5	9
			Crocidura malayana	1	1	Ixodes granulatus	-	24	6	-	-	30
			Varanus salvator	1	1	Amblyomma cordiferum	1	-	-	-	1	1
						Amblyomma varanense	2	-	-	1	1	2
			Copsychus malabaricus	12	0	NA	-	-	-	-	-	0
			Aplonis panayensis	12	0	NA	-	-	-	-	-	0
			Lanius cristatus	1	0	NA	-	-	-	-	-	0
			Muscicapa dauurica	1	0	NA	-	-	-	-	-	0
Natural Forest	2023-05-01	Pahang (Tioman Island)	Tupaia glis	14	3	Haemaphysalis hystricics	-	1	1	-	-	2
						Haemaphysalis wellingtoni	-	-	1	-	-	1
						Ixodes granulatus	1	-	-	-	1	1
			Lariscus insignis	1	1	Ixodes granulatus	1	-	-	-	1	1
			Rattus tiomanicus	10	2	Amblyomma cordiferum	-	1	-	-	-	1
						Ixodes granulatus	-	-	5	-	-	5
			Maxomys surifer	18	10	Amblyomma cordiferum	-	2	11	-	-	13
						Ixodes granulatus	19	1	-	3	16	20
			Leopoldamys vociferans	35	21	Amblyomma cordiferum	-	2	2	-	-	4
						Haemaphysalis hystricics	-	1	12	-	-	13
						Haemaphysalis wellingtoni	-		1	-		1
						Ixodes granulatus	47	2	1	13	34	50
			Copsychus malabaricus	8	0	NA	-	-	-	-	-	0
			Dicrurus paradiseus	7	0	NA	-	-	-	-	-	0
			Malacopteron magnirostre	2	0	NA	-	-	-	-	-	0
			Chalcophaps indica	1	0	NA	-	-	-	-	-	0
			Otus lettia	1	0	NA	-	-	-	-	-	0
Total				1277	270		797	364	824	508	290	1985
- = not applicable when no ticks were collected.
